# Supplementary material for: The Effect of Baby Schema in Cats on Length of Stay in an Irish Animal Shelter
Source: Animals (Basel). 2022 Jun 4;12(11):1461. doi: 10.3390/ani12111461 (PMC9179851; doi:10.3390/ani12111461)
Supplement: Supplementary file 1 [file animals-12-01461-s001.zip]

Archive with 1 entries (1 files):
- animals-1703417-supplementary.pdf
